# Supplementary material for: KEGG_Extractor: An Effective Extraction Tool for KEGG Orthologs
Source: Genes (Basel). 2023 Feb 1;14(2):386. doi: 10.3390/genes14020386 (PMC9956942; doi:10.3390/genes14020386)
Supplement: Supplementary file 1 [file genes-14-00386-s001.zip]

Archive with 1 entries (1 files):
- genes-2042353-supplementary.pdf
